# Supplementary material for: Thermo-Responsive ZnPc-g-TiO2-g-PNIPAM Photocatalysts Sensitized with Phthalocyanines for Water Purification under Visible Light
Source: Molecules. 2022 May 22;27(10):3330. doi: 10.3390/molecules27103330 (PMC9143362; doi:10.3390/molecules27103330)
Supplement: Supplementary file 1 [file molecules-27-03330-s001.zip]

Archive with 1 entries (1 files):
- molecules-1722366-supplementary.pdf
